# Supplementary material for: Symptom networks in major depressive disorder and treatment response: special focus on TRD
Source: Eur Psychiatry. 2025 May 27;68(1):e61. doi: 10.1192/j.eurpsy.2025.2454 (PMC12260719; doi:10.1192/j.eurpsy.2025.2454)
Supplement: Kautzky et al. supplementary material [file S092493382502454Xsup001.zip]

Archive with 2 entries (2 files):
- networksTRD_supplements 161224.docx
- Supplemental R code 051224.R
