# Supplementary material for: Symptom networks in major depressive disorder and treatment response: special focus on TRD
Source: Eur Psychiatry. 2025 May 27;68(1):e61. doi: 10.1192/j.eurpsy.2025.2454 (PMC12260719; doi:10.1192/j.eurpsy.2025.2454)
Supplement: Kautzky et al. supplementary material [file S092493382502454Xsup001.zip › Supplemental R code 051224.R]

###############################################################################
# Supplementary Material of                                                   #
# "Symptom networks in resistant depression and treatment response"           #
# Apl.Prof. Dr. Alexander Kautzky, MD PhD                                          #
# email:  alexander.kautzky@meduniwien.ac.at                                  #
# date 05/12/2024                                                             #
###############################################################################

# A dummy data file will be generated as first step, which can be used to execute the script. 
# This code allows to generate outcomes similar to the results presented in the manuscript.
# Original data are available from the corresponding author of this publication upon reasonable scientific request, 
# such as validation of other networks generated in TRD samples.
# The code was developed with R version 4.3.0. 

# install packages used for this analysis ####
if(!require("tidyverse")) install.packages("tidyverse")
if(!require("readr")) install.packages("readr")
if(!require("qgraph")) install.packages("qgraph")
if(!require("bootnet")) install.packages("bootnet")
if(!require("NetworkComparisonTest")) install.packages("NetworkComparisonTest")
if(!require("plyr")) install.packages("plyr")
if(!require("paletteer")) install.packages("paletteer")
if(!require("cowplot")) install.packages("cowplot")

# create dummy data set "TRD1" ####
# the random data set is generated this way so that no empty networks will be estimated

TRD<-data.frame(replicate(18,sample(4:6,900,rep=TRUE)))    
TRD1<-data.frame(replicate(18,sample(0:3,485,rep=TRUE)))   
TRD1<-merge(TRD1,TRD,by=c("X1", "X2", "X3", "X4", "X5", "X6",  "X7", "X8", "X9", "X10", "X11", "X12", "X13", "X14", "X15", "X16", "X17", "X18"), all=TRUE)

TRD1$Outcome<-c(rep(c("TRD","Response","Non-Response"), 326), rep(c("Non-Response","TRD"),163), rep("TRD", 81))

# create subsets for each outcome group and respectively for pre- and post-treatment ####

subsTRD<-subset(TRD1, TRD1$Outcome=="TRD")
subsNR<-subset(TRD1, TRD1$Outcome=="Non-Response")
subsRES<-subset(TRD1, TRD1$Outcome=="Response")

subsTRD_pre<-subsTRD[,1:9]
subsTRD_post<-subsTRD[,10:18]

subsNR_pre<-subsNR[,1:9]
subsNR_post<-subsNR[,10:18]

subsRES_pre<-subsRES[,1:9]
subsRES_post<-subsRES[10:18]

complete_pre<-TRD1[,1:9]
complete_post<-TRD1[10:18]


# create networks for each subset and respectively for pre- and post-treatment ####
# as implemented in estimateNetwork of the "bootnet" package, default parameters for EBIClasso of the "glasso" package are used

Network_TRD_pre <- estimateNetwork(subsTRD_pre, default = "EBICglasso", corMethod = "spearman")
Network_TRD_post <- estimateNetwork(subsTRD_post, default = "EBICglasso", corMethod = "spearman")
Network_NR_pre <- estimateNetwork(subsNR_pre, default = "EBICglasso", corMethod = "spearman")
Network_NR_post <- estimateNetwork(subsNR_post, default = "EBICglasso", corMethod = "spearman")
Network_RES_pre <- estimateNetwork(subsRES_pre, default = "EBICglasso", corMethod = "spearman")
Network_RES_post <- estimateNetwork(subsRES_post, default = "EBICglasso", corMethod = "spearman")

# Bootstrapping: test stability of networks ####

Stability_Network_TRD_pre<- bootnet(Network_TRD_pre,statistics="all", nBoots = 2500, nCores = 8, type="case")
stats_Stability_Network_TRD_pre<-summary(Stability_Network_TRD_pre) # create table of the case-drop summary statistics
stats_Stability_Network_TRD_pre <- stats_Stability_Network_TRD_pre %>% filter(type %in% c("strength", "edge")) # select edge weights and node stenght
stats_Stability_Network_TRD_pre$Group<-rep("TRD",20) # add labels so that we know these results correspond to the TRD network pre-treatment
stats_Stability_Network_TRD_pre$Time<-rep("Pre-Treatment",20)   # add labels so that we know these results correspond to pre-treatment symptoms
stats_Stability_Network_TRD_pre$Drop<-c(rep(75,2),rep(67.2,2),rep(59.5,2),rep(51.7,2),rep(43.9,2),rep(36.1,2),rep(28.3,2),rep(20.3,2),rep(12.8,2),rep(5,2)) # add labels so that we know these results correspond to the TRD group

Stability_Network_TRD_post<- bootnet(Network_TRD_post,statistics="all", nBoots = 2500, nCores = 8, type="case")
stats_Stability_Network_TRD_post<-summary(Stability_Network_TRD_post)
stats_Stability_Network_TRD_post <- stats_Stability_Network_TRD_post %>% filter(type %in% c("strength", "edge")) 
stats_Stability_Network_TRD_post$Group<-rep("TRD",20) 
stats_Stability_Network_TRD_post$Time<-rep("Post-Treatment",20) 
stats_Stability_Network_TRD_post$Drop<-c(rep(75,2),rep(67.2,2),rep(59.5,2),rep(51.7,2),rep(43.9,2),rep(36.1,2),rep(28.3,2),rep(20.3,2),rep(12.8,2),rep(5,2))

Stability_Network_NR_pre<- bootnet(Network_NR_pre,statistics="all", nBoots = 2500, nCores = 8, type="case")
stats_Stability_Network_NR_pre<-summary(Stability_Network_NR_pre)
stats_Stability_Network_NR_pre <- stats_Stability_Network_NR_pre %>% filter(type %in% c("strength", "edge")) 
stats_Stability_Network_NR_pre$Group<-rep("Non-Response",20)
stats_Stability_Network_NR_pre$Time<-rep("Pre-Treatment",20) 
stats_Stability_Network_NR_pre$Drop<-c(rep(75,2),rep(67.2,2),rep(59.5,2),rep(51.7,2),rep(43.9,2),rep(36.1,2),rep(28.3,2),rep(20.3,2),rep(12.8,2),rep(5,2)) 

Stability_Network_NR_post<- bootnet(Network_NR_post,statistics="all", nBoots = 2500, nCores = 8, type="case")
stats_Stability_Network_NR_post<-summary(Stability_Network_NR_post) 
stats_Stability_Network_NR_post <- stats_Stability_Network_NR_post %>% filter(type %in% c("strength", "edge")) 
stats_Stability_Network_NR_post$Group<-rep("Non-Response",20) 
stats_Stability_Network_NR_post$Time<-rep("Post-Treatment",20) 
stats_Stability_Network_NR_post$Drop<-c(rep(75,2),rep(67.2,2),rep(59.5,2),rep(51.7,2),rep(43.9,2),rep(36.1,2),rep(28.3,2),rep(20.3,2),rep(12.8,2),rep(5,2)) 

Stability_Network_RES_pre<- bootnet(Network_RES_pre,statistics="all", nBoots = 2500, nCores = 8, type="case")
stats_Stability_Network_RES_pre<-summary(Stability_Network_RES_pre)
stats_Stability_Network_RES_pre <- stats_Stability_Network_RES_pre %>% filter(type %in% c("strength", "edge")) 
stats_Stability_Network_RES_pre$Group<-rep("Response",20) 
stats_Stability_Network_RES_pre$Time<-rep("Pre-Treatment",20) 
stats_Stability_Network_RES_pre$Drop<-c(rep(75,2),rep(67.2,2),rep(59.5,2),rep(51.7,2),rep(43.9,2),rep(36.1,2),rep(28.3,2),rep(20.3,2),rep(12.8,2),rep(5,2))

Stability_Network_RES_post<- bootnet(Network_RES_post,statistics="all", nBoots = 2500, nCores = 8, type="case")
stats_Stability_Network_RES_post<-summary(Stability_Network_RES_post)
stats_Stability_Network_RES_post <- stats_Stability_Network_RES_post %>% filter(type %in% c("strength", "edge"))
stats_Stability_Network_RES_post$Group<-rep("Response",20) 
stats_Stability_Network_RES_post$Time<-rep("Post-Treatment",20) 
stats_Stability_Network_RES_post$Drop<-c(rep(75,2),rep(67.2,2),rep(59.5,2),rep(51.7,2),rep(43.9,2),rep(36.1,2),rep(28.3,2),rep(20.3,2),rep(12.8,2),rep(5,2))

# merge statistics to a single dataframe for plotting

Stability_Stats<-merge(stats_Stability_Network_TRD_pre, stats_Stability_Network_NR_pre, by=c("nNode",   "nPerson", "type" ,   "mean",  "var",  "sd",  "q1", "q2.5", "q5", "q25", "q50", "q75", "q95", "q97.5", "q99", "Group", "Time", "Drop"), all=TRUE)
Stability_Stats<-merge(Stability_Stats, stats_Stability_Network_RES_pre, by=c("nNode",   "nPerson", "type" ,   "mean",  "var",  "sd",  "q1", "q2.5", "q5", "q25", "q50", "q75", "q95", "q97.5", "q99", "Group","Time", "Drop"), all=TRUE)
Stability_Stats<-merge(Stability_Stats, stats_Stability_Network_TRD_post, by=c("nNode",   "nPerson", "type" ,   "mean",  "var",  "sd",  "q1", "q2.5", "q5", "q25", "q50", "q75", "q95", "q97.5", "q99", "Group","Time", "Drop"), all=TRUE)
Stability_Stats<-merge(Stability_Stats, stats_Stability_Network_NR_post, by=c("nNode",   "nPerson", "type" ,   "mean",  "var",  "sd",  "q1", "q2.5", "q5", "q25", "q50", "q75", "q95", "q97.5", "q99", "Group", "Time","Drop"), all=TRUE)
Stability_Stats<-merge(Stability_Stats, stats_Stability_Network_RES_post, by=c("nNode",   "nPerson", "type" ,   "mean",  "var",  "sd",  "q1", "q2.5", "q5", "q25", "q50", "q75", "q95", "q97.5", "q99", "Group", "Time","Drop"), all=TRUE)

# create figure showing stability results for all networks

ci_data<- data.frame(start = c(0,26,51), end = c(25,50,80), CS = c("< 0.25, poor", "< 0.5, acceptable", "> 0.5, good"))  # create dummy data for coloring the plot background according to CI interpretation

ggplot()+   # node strength
  geom_line(data=Stability_Stats[Stability_Stats$type=="strength",], aes(x=Drop, y=q2.5, col=Group, lty=Time))+
  scale_linetype_manual(values = c( "Post-Treatment" = "dashed", "Pre-Treatment" = "solid")) +
  scale_color_manual(values = c("TRD"="red4", "Non-Response"="skyblue", "Response"="green4")) +
  geom_point(data=Stability_Stats[Stability_Stats$type=="edge",], aes(x=Drop, y=q2.5, col=Group))+
  geom_hline(yintercept=0.7,linetype=2)+
  scale_x_continuous(limits=c(0,80), breaks=c(0,5,10,15,20,25,30,35,40,45,50,55,60,65,70,75,80))+
  scale_y_continuous(limits=c(0,1), breaks=c(0,0.1,0.2,0.3,0.4,0.5,0.6,0.7,0.8,0.9,1.0))+
  ylab("Correlation (Lower 95% CI)")+
  xlab("Dropped Sample (%)")+
  geom_rect(data=ci_data, alpha=0.2, aes(xmin=start, xmax=end, ymin=0, ymax=0.69, fill=CS))+
  scale_fill_manual(values = c("< 0.25, poor"="red", "< 0.5, acceptable"="yellow", "> 0.5, good"="green")) +
  theme_bw()

ggplot()+  # edge weight
  geom_line(data=Stability_Stats[Stability_Stats$type=="edge",], aes(x=Drop, y=q2.5, col=Group, lty=Time))+
  scale_linetype_manual(values = c( "Post-Treatment" = "dashed", "Pre-Treatment" = "solid")) +
  scale_color_manual(values = c("TRD"="red4", "Non-Response"="skyblue", "Response"="green4")) +
  geom_point(data=Stability_Stats[Stability_Stats$type=="edge",], aes(x=Drop, y=q2.5, col=Group))+
  geom_hline(yintercept=0.7,linetype=2)+
  scale_x_continuous(limits=c(0,80), breaks=c(0,5,10,15,20,25,30,35,40,45,50,55,60,65,70,75,80))+
  scale_y_continuous(limits=c(0,1), breaks=c(0,0.1,0.2,0.3,0.4,0.5,0.6,0.7,0.8,0.9,1.0))+
  ylab("Correlation (Lower 95% CI)")+
  xlab("Dropped Sample (%)")+
  geom_rect(data=ci_data, alpha=0.2, aes(xmin=start, xmax=end, ymin=0, ymax=0.69, fill=CS))+
  scale_fill_manual(values = c("< 0.25, poor"="red", "< 0.5, acceptable"="yellow", "> 0.5, good"="green")) +
  theme_bw()

# Bootstrapping: test accuracy of edge weights and node strength ####

Accuracy_Network_TRD_pre<- bootnet(Network_TRD_pre,statistics="all", nBoots = 2500, nCores = 8)
Accuracy_Network_TRD_post<- bootnet(Network_TRD_post,statistics="all", nBoots = 2500, nCores = 8)
Accuracy_Network_NR_pre<- bootnet(Network_NR_pre,statistics="all", nBoots = 2500, nCores = 8)
Accuracy_Network_NR_post<- bootnet(Network_NR_post,statistics="all", nBoots = 2500, nCores = 8)
Accuracy_Network_RES_pre<- bootnet(Network_RES_pre,statistics="all", nBoots = 2500, nCores = 8)
Accuracy_Network_RES_post<- bootnet(Network_RES_post,statistics="all", nBoots = 2500, nCores = 8)

# restrict each network to edges that are stable according to bootstrapping

stable_Network_TRD_pre<-bootThreshold(Accuracy_Network_TRD_pre)
stable_Network_TRD_post<-bootThreshold(Accuracy_Network_TRD_post)
stable_Network_NR_pre<-bootThreshold(Accuracy_Network_NR_pre)
stable_Network_NR_post<-bootThreshold(Accuracy_Network_NR_post)
stable_Network_RES_pre<-bootThreshold(Accuracy_Network_RES_pre)
stable_Network_RES_post<-bootThreshold(Accuracy_Network_RES_post)

# Bootstrapping: compare strength of edge weights and nodes within each network ####


plot(Accuracy_Network_TRD_pre, "edge", plot = "difference", onlyNonZero = TRUE, order = "sample") # comparison edges
plot(Accuracy_Network_TRD_pre, statistics="strength", plot = "difference")                        # comparison nodes

plot(Accuracy_Network_TRD_post, "edge", plot = "difference", onlyNonZero = TRUE, order = "sample") # comparison edges
plot(Accuracy_Network_TRD_post, statistics="strength", plot = "difference")                        # comparison nodes

plot(Accuracy_Network_NR_pre, "edge", plot = "difference", onlyNonZero = TRUE, order = "sample") # comparison edges
plot(Accuracy_Network_NR_pre, statistics="strength", plot = "difference")                        # comparison nodes

plot(Accuracy_Network_NR_post, "edge", plot = "difference", onlyNonZero = TRUE, order = "sample") # comparison edges
plot(Accuracy_Network_NR_post, statistics="strength", plot = "difference")                        # comparison nodes

plot(Accuracy_Network_RES_pre, "edge", plot = "difference", onlyNonZero = TRUE, order = "sample") # comparison edges
plot(Accuracy_Network_RES_pre, statistics="strength", plot = "difference")                        # comparison nodes

plot(Accuracy_Network_RES_post, "edge", plot = "difference", onlyNonZero = TRUE, order = "sample") # comparison edges
plot(Accuracy_Network_RES_post, statistics="strength", plot = "difference")                        # comparison nodes


# Correlation analyses for assessment of Berkson�s bias ####
# create multiple correlation plots to see whether direction of associations change between the complete dataset and the three groups
# exemplary symptoms of MADRS #1 Sadness and MADRS #7 Lassitude are assessed

ggscatter(subsTRD_pre, x="One", y ="Seven", title="TRD, pre-treatment",
                 add = "reg.line", conf.int = TRUE, 
                 cor.coef = TRUE, cor.method = "spearman",
                 xlab = "Sadness", ylab = "Lassitude")

ggscatter(subsRES_pre, x="One", y ="Seven", title="Response, pre-treatment",
                 add = "reg.line", conf.int = TRUE, 
                 cor.coef = TRUE, cor.method = "spearman",
                 xlab = "Sadness", ylab = "Lassitude")

ggscatter(subsNR_pre, x="One", y ="Seven", title="Non-Response, pre-treatment",
                 add = "reg.line", conf.int = TRUE, 
                 cor.coef = TRUE, cor.method = "spearman",
                 xlab = "Sadness", ylab = "Lassitude")

ggscatter(subsTRD_post, x="One", y ="Seven", title="TRD, post-treatment",
                 add = "reg.line", conf.int = TRUE, 
                 cor.coef = TRUE, cor.method = "spearman",
                 xlab = "Sadness", ylab = "Lassitude")

ggscatter(subsRES_post, x="One", y ="Seven", title="Response, post-treatment",
                 add = "reg.line", conf.int = TRUE, 
                 cor.coef = TRUE, cor.method = "spearman",
                 xlab = "Sadness", ylab = "Lassitude")

ggscatter(subsNR_post, x="One", y ="Seven", title="Non-Response, post-treatment",
                 add = "reg.line", conf.int = TRUE, 
                 cor.coef = TRUE, cor.method = "spearman",
                 xlab = "Sadness", ylab = "Lassitude")

ggscatter(complete_pre, x="One", y ="Seven", title="Complete Sample, pre-treatment",
                add = "reg.line", conf.int = TRUE, 
                cor.coef = TRUE, cor.method = "spearman",
                xlab = "Sadness", ylab = "Lassitude")

ggscatter(complete_post, x="One", y ="Seven", title="Complete Sample, post-treatment",
                add = "reg.line", conf.int = TRUE, 
                cor.coef = TRUE, cor.method = "spearman",
                xlab = "Sadness", ylab = "Lassitude")


# Network Comparison Test: compare networks with between outcome groups, pre-treatment ####

TRD_vs_NR_pre<-NCT(Network_TRD_pre, Network_NR_pre,  it = 1000, 
           paired=F, weighted=T, abs=T,
           test.edges=TRUE, edges= "all", # we restricted testing to edges that are stable in both networks to be compared; edges to be analyzed can be specified by a list of node pairs, e.g.: list(c(1,2),c(3,6))
           progressbar=TRUE, 
           p.adjust.methods= "none",
           test.centrality=T,
           centrality="strength",nodes="all",
           communities=NULL,
           verbose = TRUE)

TRD_vs_RES_pre<-NCT(Network_TRD_pre, Network_RES_pre,  it = 1000, 
                   paired=F, weighted=T, abs=T,
                   test.edges=TRUE, edges="all",
                   progressbar=TRUE, 
                   p.adjust.methods= "none",
                   test.centrality=T,
                   centrality="strength",nodes="all",
                   communities=NULL,
                   verbose = TRUE)

RES_vs_NR_pre<-NCT(Network_RES_pre, Network_NR_pre,  it = 1000, 
                   paired=F, weighted=T, abs=T,
                   test.edges=TRUE, edges="all",
                   progressbar=TRUE, 
                   p.adjust.methods= "none",
                   test.centrality=T,
                   centrality="strength",nodes="all",
                   communities=NULL,
                   verbose = TRUE)

# Network Comparison Test: compare networks between outcome groups, post-treatment ####

TRD_vs_NR_post<-NCT(Network_TRD_post, Network_NR_post,  it = 1000, 
                   paired=F, weighted=T, abs=T,
                   test.edges=TRUE, edges="all",
                   progressbar=TRUE, 
                   p.adjust.methods= "none",
                   test.centrality=T,
                   centrality="strength",nodes="all",
                   communities=NULL,
                   verbose = TRUE)

TRD_vs_RES_post<-NCT(Network_TRD_post, Network_RES_post,  it = 1000, 
                    paired=F, weighted=T, abs=T,
                    test.edges=TRUE, edges="all",
                    progressbar=TRUE, 
                    p.adjust.methods= "none",
                    test.centrality=T,
                    centrality="strength",nodes="all",
                    communities=NULL,
                    verbose = TRUE)

RES_vs_NR_post<-NCT(Network_RES_post, Network_NR_post,  it = 1000, 
                   paired=F, weighted=T, abs=T,
                   test.edges=TRUE, edges="all",
                   progressbar=TRUE, 
                   p.adjust.methods= "none",
                   test.centrality=T,
                   centrality="strength",nodes="all",
                   communities=NULL,
                   verbose = TRUE)


# Network Comparison Test: compare networks within each outcome group, pre- to post-treatment ####

TRD_vs_TRD<-NCT(Network_TRD_pre, Network_TRD_post,  it = 1000, 
                    paired=T, weighted=T, abs=T,
                    test.edges=TRUE, edges="all",
                    progressbar=TRUE, 
                    p.adjust.methods= "none",
                    test.centrality=T,
                    centrality="strength",nodes="all",
                    communities=NULL,
                    verbose = TRUE)

NR_vs_NR<-NCT(Network_NR_pre, Network_NR_post,  it = 1000, 
                     paired=T, weighted=T, abs=T,
                     test.edges=TRUE, edges="all",
                     progressbar=TRUE, 
                     p.adjust.methods= "none",
                     test.centrality=T,
                     centrality="strength",nodes="all",
                     communities=NULL,
                     verbose = TRUE)

RES_vs_RES<-NCT(Network_RES_pre, Network_RES_post,  it = 1000, 
                    paired=T, weighted=T, abs=T,
                    test.edges=TRUE, edges="all",
                    progressbar=TRUE, 
                    p.adjust.methods= "none",
                    test.centrality=T,
                    centrality="strength",nodes="all",
                    communities=NULL,
                    verbose = TRUE)


# Visualization of node strength for each network, including all and only stable edges ####

centrality_stats<-as.data.frame(centralityTable(list("TRD pre"= Network_TRD_pre, "TRD pre stable"= stable_Network_TRD_pre,   # get centrality estimates for each network, respectively using all and only stable edges
                     "NR pre"= Network_NR_pre, "NR pre stable"= stable_Network_NR_pre,
                     "RES pre"= Network_RES_pre, "RES pre stable"= stable_Network_RES_pre,
                     "TRD post"= Network_TRD_post, "TRD post stable"= stable_Network_TRD_post,
                     "NR post"= Network_NR_post, "NR post stable"= stable_Network_NR_post,
                     "RES post"= Network_RES_post, "RES post stable"= stable_Network_RES_post), standardized = F, relative=F))

centrality_stats<-subset(centrality_stats, centrality_stats$measure=="Strength")    # select only estimates for node strength

centrality_stats$edges<-c(rep("all",9), rep("stable",9))  # add label columns for plotting
centrality_stats$Time<-c(rep("Pre-Treatment",54), rep("Post-Treatment",54))
centrality_stats$Group<-c(rep("TRD",18), rep("Non-Response",18), rep("Response",18))
centrality_stats$node <- as.numeric(revalue(centrality_stats$node, c("X1" = 1, "X10" = 1,
                                                          "X2" = 2, "X11" = 2,
                                                          "X3" = 3, "X12" = 3,
                                                          "X4" = 4, "X13" = 4,
                                                          "X5" = 5, "X14" = 5,
                                                          "X6" = 6, "X15" = 6,
                                                          "X7" = 7, "X16" = 7,
                                                          "X8" = 8, "X17" = 8,
                                                          "X9" = 9, "X18" = 9)))

centrality_stats$node <- revalue(centrality_stats$node, c("X1" = "Sadness", "X10" = "Sadness",
                                                          "X2" = "Tension", "X11" = "Tension",
                                                          "X3" = "Reduced-Sleep", "X12" = "Reduced-Sleep",
                                                          "X4" = "Reduced-Appetite", "X13" = "Reduced-Appetite",
                                                          "X5" = "Concentration-Difficulties", "X14" = "Concentration-Difficulties",
                                                          "X6" = "Lassitude", "X15" = "Lassituide",
                                                          "X7" = "Inability-to-Feel", "X16" = "Inability-to-Feel",
                                                          "X8" = "Pessimistic-Thoughts", "X17" = "Pessimistic-Thoughts",
                                                          "X9" = "Suicidal-Thoughts", "X18" = "Suicidal-Thoughts"))

# create figure showing centrality results for all networks

ggplot()+  # using only stable edges
  geom_line(data=centrality_stats[centrality_stats$edges=="stable",], aes(x=node, y=value, group= interaction(Group, Time), col=Group, lty=Time ))+  # select only stable edges for node strength
  scale_linetype_manual(values = c( "Post-Treatment" = "dashed", "Pre-Treatment" = "solid")) +
  scale_color_manual(values = c("TRD"="red4", "Non-Response"="skyblue", "Response"="green4")) +
  geom_point(data=centrality_stats[centrality_stats$edges=="stable",], aes(x=node, y=value, col=Group))+
  scale_x_continuous(breaks=c(1,2,3,4,5,6,7,8,9), labels=c("Sadness", "Tension","Reduced-Sleep", "Reduced-Appetite", "Concentration-Difficulties", "Fatigue", "Inability-to-Feel","Pessimistic-Thoughts","Suicidal-Thoughts"))+ 
  scale_y_continuous(limits=c(0,1.3), breaks=c(0,0.1,0.2,0.3,0.4,0.5,0.6,0.7,0.8,0.9,1.0,1.1,1.2,1.3))+
  ylab("Node Strength")+
  xlab("Symptoms")+
  theme_bw()+
  theme(axis.text.x = element_text(angle = 90, vjust = 0.5, hjust=1))

ggplot()+  # using all edges
  geom_line(data=centrality_stats[centrality_stats$edges=="all",], aes(x=node, y=value, group= interaction(Group, Time), col=Group, lty=Time ))+  # select only stable edges for node strength
  scale_linetype_manual(values = c( "Post-Treatment" = "dashed", "Pre-Treatment" = "solid")) +
  scale_color_manual(values = c("TRD"="red4", "Non-Response"="skyblue", "Response"="green4")) +
  geom_point(data=centrality_stats[centrality_stats$edges=="all",], aes(x=node, y=value, col=Group))+
  scale_x_continuous(breaks=c(1,2,3,4,5,6,7,8,9,10), labels=c("Sadness", "Sadness2","Tension","Reduced-Sleep", "Reduced-Appetite", "Concentration-Difficulties", "Fatigue", "Inability-to-Feel","Pessimistic-Thoughts","Suicidal-Thoughts"))+ 
  scale_y_continuous(limits=c(0,1.3), breaks=c(0,0.1,0.2,0.3,0.4,0.5,0.6,0.7,0.8,0.9,1.0))+
  ylab("Node Strength")+
  xlab("Symptoms")+
  theme_bw()+
  theme(axis.text.x = element_text(angle = 90, vjust = 0.5, hjust=1))

# Visualization of Networks ####
# the networks for the TRD group are used as example, other networks can be displayed by copying the code and systematically changing the network names 

# defining layouts, colors and labels
Layout_pre <- averageLayout(Network_TRD_pre$graph, Network_NR_pre$graph, Network_RES_pre$graph)     # harmonize layouts for pre-treatment networks
Layout_post <- averageLayout(Network_TRD_post$graph, Network_NR_post$graph, Network_RES_post$graph) # harmonize layouts for post-treatment networks
Layout_change_TRD <- averageLayout(Network_TRD_pre, Network_TRD_post)                               # harmonize layouts for TRD networks
Layout_change_NR <- averageLayout(Network_NR_pre, Network_NR_post)                                  # harmonize layouts for NR networks
Layout_change_RES <- averageLayout(Network_RES_pre, Network_RES_post)                               # harmonize layouts for RES networks

MADRS_items<- c("SAD", "TEN","SLE", "APP", "CON","LAS", "ItF", "PES", "SUI")                        # create labels for nodes

col9<-paletteer_c("grDevices::YlOrRd", 9)                                                           # create colors for nodes

#pre-treatment
centr_TRD_pre<-subset(centrality_stats, centrality_stats$edges =="all" & centrality_stats$Group=="TRD" & centrality_stats$Time =="Pre-Treatment")  # select strength values for the network to be displayed
centr_TRD_pre<-centr_TRD_pre[order(-centr_TRD_pre$value),]   # order by descending strength
centr_TRD_pre$color<-as.vector(col9)                         # add color labels
centr_TRD_pre<-centr_TRD_pre[order(centr_TRD_pre$node)]      # change back to order by node

GRAPH_TRDpre<-qgraph(Network_TRD_pre$graph, layout = Layout_pre, theme = "Borkulo", title = "TRD pre",
                     labels = MADRS_items, height=7,width=7, usePCH=FALSE, edge.label.position=0.5,
                     node.resolution=100, edge.labels=TRUE, edge.label.bg=TRUE)
GRAPH_sTRDpre<-qgraph(stable_Network_TRD_pre$graph, layout = Layout_pre, theme = "Borkulo", title = "TRD Pre",
                      labels = MADRS_items,  height=20,width=10, usePCH=FALSE, edge.label.position=0.5,
                      node.resolution=100, edge.labels=TRUE, edge.label.bg=TRUE)

list_TRDpre<- ifelse(GRAPH_TRDpre$graphAttributes$Edges$labels < min(abs(as.numeric(GRAPH_sTRDpre$graphAttributes$Edges$labels))), "", GRAPH_TRDpre$graphAttributes$Edges$labels)
list_TRDpre # check results
paste0(GRAPH_TRDpre$graphAttributes$Edges$labels, sep=",", collapse="") # check all edge weights
paste0(GRAPH_sTRDpre$graphAttributes$Edges$labels, sep=",", collapse="") # check stable edge weights
list_TRDpre[c(27)]<-"-0.31" # correct results - negative stable edges were cut when creating list_TRDpre


qgraph(Network_TRD_pre$graph, cut=(as.numeric(list_TRDpre[which(list_TRDpre==min(list_TRDpre[list_TRDpre>0]))])-0.01),  # cut edges that are not stable according to bootstrapping
       layout = Layout_pre, theme = "Borkulo", title = "TRD Pre-Treatment",
       labels = MADRS_items, color= centr_TRD_pre$color,       # apply the label names and colors defined above
       height=7,width=7, usePCH=FALSE, edge.label.position=0.5,
       node.resolution=100, edge.labels=list_TRDpre, edge.label.color="darkgreen", edge.label.margin=0.01, edge.label.bg=TRUE)  # only show edge weights from stable edges, using the list created above

#post-treatment
centr_TRD_post<-subset(centrality_stats, centrality_stats$edges =="all" & centrality_stats$Group=="TRD" & centrality_stats$Time =="Post-Treatment")  # select strength values for the network to be displayed
centr_TRD_post<-centr_TRD_post[order(-centr_TRD_post$value),]   # order by descending strength
centr_TRD_post$color<-as.vector(col9)                         # add color labels
centr_TRD_post<-centr_TRD_post[order(centr_TRD_post$node)]      # change back to order by node

GRAPH_TRDpost<-qgraph(Network_TRD_post$graph, layout = Layout_post, theme = "Borkulo", title = "TRD post",
                     labels = MADRS_items, height=7,width=7, usePCH=FALSE, edge.label.position=0.5,
                     node.resolution=100, edge.labels=TRUE, edge.label.bg=TRUE)
GRAPH_sTRDpost<-qgraph(stable_Network_TRD_post$graph, layout = Layout_post, theme = "Borkulo", title = "TRD post",
                      labels = MADRS_items,  height=20,width=10, usePCH=FALSE, edge.label.position=0.5,
                      node.resolution=100, edge.labels=TRUE, edge.label.bg=TRUE)

list_TRDpost<- ifelse(GRAPH_TRDpost$graphAttributes$Edges$labels < min(abs(as.numeric(GRAPH_sTRDpost$graphAttributes$Edges$labels))), "", GRAPH_TRDpost$graphAttributes$Edges$labels)
list_TRDpost # check results
paste0(GRAPH_TRDpost$graphAttributes$Edges$labels, sep=",", collapse="") # check all edge weights
paste0(GRAPH_sTRDpost$graphAttributes$Edges$labels, sep=",", collapse="") # check stable edge weights
list_TRDpost[c(27)]<-"-0.31" # correct results - negative stable edges were cut when creating list_TRDpost


qgraph(Network_TRD_post$graph, cut=(as.numeric(list_TRDpost[which(list_TRDpost==min(list_TRDpost[list_TRDpost>0]))])-0.01),  # cut edges that are not stable according to bootstrapping
       layout = Layout_post, theme = "Borkulo", title = "TRD Post-Treatment",
       labels = MADRS_items, color= centr_TRD_post$color,       # apply the label names and colors defined above
       height=7,width=7, usePCH=FALSE, edge.label.position=0.5,
       node.resolution=100, edge.labels=list_TRDpost, edge.label.color="darkgreen", edge.label.margin=0.01, edge.label.bg=TRUE)  # only show edge weights from stable edges, using the list created above

# Visualization of differences between networks (SD of mean edge weights across networks) ####
matrix_pre<-list(Network_TRD_pre$graph, Network_NR_pre$graph, Network_RES_pre$graph)
SD_pre<-round(apply(array(unlist(matrix_pre), c(9, 9, 3)), c(1,2), sd),2)

matrix_pre_stable<-list(stable_Network_TRD_pre$graph, stable_Network_NR_pre$graph, stable_Network_RES_pre$graph)
SD_pre_stable<-round(apply(array(unlist(matrix_pre_stable), c(9, 9, 3)), c(1,2), sd),2)

shared_all<-(stable_Network_TRD_pre$graph * stable_Network_NR_pre$graph * stable_Network_RES_pre$graph)
shared_TRD_NR<-(stable_Network_TRD_pre$graph * stable_Network_NR_pre$graph)
shared_RES_NR<-(stable_Network_RES_pre$graph * stable_Network_NR_pre$graph)
shared_TRD_RES<-(stable_Network_TRD_pre$graph * stable_Network_RES_pre$graph)
shared_two<-(shared_TRD_NR +  shared_RES_NR + shared_TRD_RES )

col_matrix<-ifelse(SD_pre == 0, 0, "beige")
col_matrix<-ifelse(stable_Network_TRD_pre$graph == 0, col_matrix, "red")
col_matrix<-ifelse(stable_Network_NR_pre$graph == 0, col_matrix, "orange")
col_matrix<-ifelse(stable_Network_RES_pre$graph == 0, col_matrix, "darkgreen")
col_matrix<-ifelse(shared_two == 0, col_matrix, "blue")
col_matrix<-ifelse(shared_all == 0, col_matrix, "purple")

qgraph(SD_pre_stable, layout = Layout_pre, theme = "Borkulo", title = "SD Pre-Treatment",
       labels = MADRS_items, edge.color = col_matrix,    # apply customized colors for edges
       height=7,width=7, usePCH=FALSE, edge.label.position=0.5,
       node.resolution=100, edge.labels=T, edge.label.color="darkgreen", edge.label.margin=0.01, edge.label.bg=TRUE)

# Visualization of changes within networks from pre- to post-treatment ####


diff_TRD<-(Network_TRD_post$graph - Network_TRD_pre$graph)

col_matrix_diff<-ifelse(diff_TRD > 0, "blue", diff_TRD)
col_matrix_diff<-ifelse(col_matrix_diff < 0, "red", col_matrix_diff)

qgraph(diff_TRD, layout = Layout_pre, theme = "Borkulo", title = "Change Pre- to Post-Treatment",
       labels = MADRS_items, edge.color = col_matrix_diff,    # apply customized colors for edges
       height=7,width=7, usePCH=FALSE, edge.label.position=0.5,
       node.resolution=100, edge.labels=T, edge.label.color="darkgreen", edge.label.margin=0.01, edge.label.bg=TRUE)
